# Supplementary material for: Phenotypic variation and genetic diversity assessment of proso millet (Panicum miliaceum L.) germplasm resources in northern Xinjiang
Source: Front Plant Sci. 2026 May 19;17:1792533. doi: 10.3389/fpls.2026.1792533 (PMC13227177; doi:10.3389/fpls.2026.1792533)
Supplement: Supplementary file 1 [file Table1.xlsx]

## Sheet: Supplementary Table 1
Supplementary Table 1. List of 46 proso millet (Panicum miliaceum L.) germplasm accessions evaluated in this study, with geographic origins and germplasm type.
No	Accession Name	Geographic Origin	Germplasm Type
1	Qishu 1	Heilongjiang	Breeding variety
2	Qishu 3	Heilongjiang	Breeding variety
3	Gumi 22	Ningxia	Breeding variety
4	Gumi 23	Ningxia	Breeding variety
5	Gumi 24	Ningxia	Breeding variety
6	Ningmi 10	Ningxia	Breeding variety
7	Ningmi 17	Ningxia	Breeding variety
8	Habahe 2	Xinjiang	landrace
9	Habahe 1	Xinjiang	landrace
10	Tuoli 1	Xinjiang	landrace
11	Yilizao 1	Xinjiang	landrace
12	Shanmi 1	Shaanxi	Breeding variety
13	Shanmi 2	Shaanxi	Breeding variety
14	Yimi 5	Inner Mongolia	Breeding variety
15	Yimi 11	Inner Mongolia	Breeding variety
16	Yimi 12	Inner Mongolia	Breeding variety
17	Hanɡ hou da honɡ mi	Inner Mongolia	landrace
18	Lin he da qinɡ shu	Inner Mongolia	landrace
19	Da qi huanɡ luo shu zi	Inner Mongolia	landrace
20	Da qi zi ɡan da honɡ huanɡ shu zi	Inner Mongolia	landrace
21	Yishu 13	Inner Mongolia	Breeding variety
22	Yishu 15	Inner Mongolia	Breeding variety
23	Yixuanhuangmi	Inner Mongolia	Breeding variety
24	Neimi 5	Inner Mongolia	Breeding variety
25	Chimi 3	Inner Mongolia	Breeding variety
26	Chishu 9	Inner Mongolia	Breeding variety
27	Chishu 3	Inner Mongolia	Breeding variety
28	Chishu 5	Inner Mongolia	Breeding variety
29	Yanshu 11	Shanxi	Breeding variety
30	Yanshu 13	Shanxi	Breeding variety
31	Jinshu 8	Shanxi	Breeding variety
32	Jinshu 9	Shanxi	Breeding variety
33	Jinshu 10	Shanxi	Breeding variety
34	Longmi 14	Gansu	Breeding variety
35	Longmi 15	Gansu	Breeding variety
36	Longmi 17	Gansu	Breeding variety
37	Longmi 19	Gansu	Breeding variety
38	Wei chanɡ shi zhuo zi xianɡ xiao qiao zi	Hebei	landrace
39	Wei chanɡ yonɡ he zhan-1	Hebei	landrace
40	Ji shu 9	Hebei	Breeding variety
41	Ji shu 3	Hebei	Breeding variety
42	Jishu 7	Hebei	Breeding variety
43	Jishu 4	Hebei	Breeding variety
44	Ben xi bai mi zi	Liaoninɡ	landrace
45	H1041-1-2-2-1	Henan	strain
46	J1104-3-3	Jilin	strain

## Sheet: Supplementary Table 2
Supplementary Table 2. Genotype × Environment (Year) interaction table showing mean values of 12 quantitative traits for 46 proso millet germplasm accessions evaluated in 2023 and 2024 at Qitai, Xinjiang, China.
No.	Variety	2023, GP	NPT	MSH	MPL	NMSN	MSD	LL	LW	NL	GWP	GW	Y	2024, GP	NPT	MSH	MPL	NMSN	MSD	LL	LW	NL	GWP	GW	Y	Mean, GP	NPT	MSH	MPL	NMSN	MSD	LL	LW	NL	GWP	GW	Y
1	Qishu 1	92.33	92.33	92.33	3.25	3.25	3.25	168.94	166.27	167.6	36.48	36.01	36.25	7.83	7.33	7.58	7.45	6.98	7.21	33.11	32.71	32.91	2.29	1.84	2.06	8.05	7.37	7.71	22.45	22	22.23	6.9	6.33	6.62	3353.12	3327.29	3340.21
2	Qishu 3	94.33	94.33	94.33	3.42	3.42	3.42	168.63	166.33	167.48	33.09	32.58	32.83	7.73	7.27	7.5	7.98	7.46	7.72	34.23	33.87	34.05	2.34	1.97	2.15	8.16	7.72	7.94	22.86	22.38	22.62	7.19	6.92	7.06	3436.61	3413.03	3424.82
3	Gumi 22	99.33	99.33	99.33	3.08	3.08	3.08	176.52	174.96	175.74	34.23	33.66	33.94	8.15	7.69	7.92	7.73	7.29	7.51	34.44	34.09	34.27	2.36	1.93	2.15	8.77	8.12	8.44	24.55	24.14	24.34	7.6	7.42	7.51	3646.02	3627.25	3636.63
4	Gumi 23	101.67	101.67	101.67	3.33	3.33	3.33	200.11	196.97	198.54	39.81	39.45	39.63	8.96	8.54	8.75	8.88	8.41	8.65	41.4	41	41.2	2.78	2.19	2.48	9.46	9.11	9.28	26.79	26.67	26.73	8.19	7.58	7.89	3960.64	3934.65	3947.65
5	Gumi 24	103.67	103.67	103.67	3.5	3.5	3.5	208.63	207.08	207.85	43.69	43.3	43.49	8.31	7.76	8.03	8.28	7.59	7.93	42.06	41.48	41.77	2.41	2	2.2	8.85	8.42	8.64	25.84	25.43	25.64	8.04	7.68	7.86	3848.16	3818.13	3833.15
6	Ningmi 10	88.33	88.33	88.33	3.5	3.5	3.5	206.53	204.1	205.32	38.65	38.23	38.44	8.97	8.41	8.69	7.44	6.95	7.2	40.29	39.98	40.13	2.02	1.69	1.86	9.31	8.82	9.06	27.77	27.35	27.56	8.66	8.15	8.41	4077.72	4051.43	4064.58
7	Ningmi 17	88.33	88.33	88.33	3.5	3.5	3.5	206.54	203.24	204.89	38.39	37.75	38.07	8.65	8.19	8.42	7.07	6.55	6.81	39.83	39.46	39.64	1.82	1.44	1.63	9.06	8.67	8.86	25.73	25.1	25.42	8.01	7.45	7.73	3848.9	3820.15	3834.53
8	Habahe 2	76.67	76.67	76.67	4	4	4	126.61	124.07	125.34	28.12	27.58	27.85	5.63	5.21	5.42	4.73	4.1	4.42	29.82	29.38	29.6	1.85	1.54	1.7	6.05	5.57	5.81	25.32	25.11	25.21	7.99	7.65	7.82	3692.8	3674.43	3683.62
9	Habahe 1	80.33	80.33	80.33	4.17	4.17	4.17	123.32	121.01	122.17	27.95	27.55	27.75	5.07	4.48	4.78	4.95	4.35	4.65	32.28	31.76	32.02	1.75	1.41	1.58	5.19	4.5	4.85	25.6	25.16	25.38	8.23	7.88	8.05	3722.29	3690.13	3706.21
10	Tuoli 1	89.33	89.33	89.33	3.5	3.5	3.5	192.22	189.77	191	39.66	39.08	39.37	7.42	6.83	7.13	6.3	5.8	6.05	37.7	37.14	37.42	2.11	1.62	1.87	7.84	7.26	7.55	19.04	18.51	18.77	6.43	5.68	6.05	2845.29	2834.12	2839.71
11	Yilizao 1	87	87	87	3.42	3.42	3.42	219.76	217.1	218.43	44.13	43.62	43.88	9.34	8.82	9.08	8.64	8.18	8.41	41.11	40.59	40.85	2.46	1.87	2.17	10	9.5	9.75	21.91	21.15	21.53	6.75	6.5	6.62	3243.26	3224.34	3233.8
12	Shanmi 1	101.33	101.33	101.33	3.08	3.08	3.08	201.13	199.14	200.13	45.19	44.78	44.99	8.11	7.56	7.84	8.08	7.61	7.85	39.1	38.6	38.85	2.27	1.9	2.08	8.39	7.72	8.05	27.23	26.63	26.93	8.36	7.71	8.04	4029.16	4010.91	4020.04
13	Shanmi 2	103.33	103.33	103.33	3.42	3.42	3.42	179.49	176.08	177.78	41.87	41.28	41.58	7.92	7.47	7.69	7.51	6.94	7.23	34.93	34.43	34.68	2.23	1.73	1.98	8.73	8.3	8.52	27.72	27.51	27.62	8.47	7.98	8.23	4062.11	4041.26	4051.69
14	Yimi 5	113.33	113.33	113.33	3.58	3.58	3.58	190.62	188.43	189.53	33.69	33.12	33.41	7.8	7.39	7.59	7.05	6.57	6.81	32.69	32.2	32.45	2.24	1.73	1.99	8.45	8.04	8.25	37.27	36.56	36.92	9.15	8.41	8.78	5519.76	5501.25	5510.5
15	Yimi 11	113.33	113.33	113.33	3.58	3.58	3.58	196.93	195.01	195.97	44.07	43.62	43.84	7.84	7.4	7.62	7.18	6.5	6.84	40.28	39.92	40.1	2.55	2.14	2.35	8.74	8.34	8.54	21.88	21.46	21.67	6.71	6.15	6.43	3227.55	3196.22	3211.89
16	Yimi 12	112.33	112.33	112.33	2.75	2.75	2.75	216.08	213.52	214.8	41.61	41.1	41.36	8.8	8.3	8.55	8.2	7.91	8.05	37.81	37.37	37.59	2.26	1.73	1.99	9.35	8.83	9.09	22.89	22.82	22.86	7.17	6.45	6.81	3437.65	3408.28	3422.96
17	Yimi 16	107.33	107.33	107.33	3.67	3.67	3.67	209.53	207.02	208.28	39.14	38.47	38.8	8.62	8.16	8.39	8.52	8.16	8.34	35.99	35.42	35.71	2.31	1.91	2.11	9.11	8.53	8.82	30.87	30.05	30.46	8.92	8.57	8.75	4578.19	4559.96	4569.08
18	Yimi 21	106.67	106.67	106.67	3.42	3.42	3.42	192.35	190.11	191.23	43.65	43.14	43.39	7.49	7.07	7.28	7.67	7.23	7.45	41.24	40.65	40.95	2.45	1.92	2.19	8.1	7.58	7.84	32.21	31.54	31.87	9.18	8.64	8.91	4810.18	4770.5	4790.34
19	Yishu 10	104.33	104.33	104.33	3.25	3.25	3.25	208.65	206.01	207.33	40.09	39.55	39.82	8.77	8.15	8.46	8.28	7.9	8.09	37.66	37.14	37.4	2.18	1.79	1.99	9.56	9.06	9.31	31.87	31.23	31.55	8.83	8.38	8.61	3154.93	3131.55	3143.24
20	Yishu 11	99	99	99	3.33	3.33	3.33	204.14	201.81	202.98	39.66	39.2	39.43	8.56	8.09	8.33	8.67	8.07	8.37	38.28	37.68	37.98	1.82	1.39	1.61	9.66	9.15	9.41	29.87	29.18	29.52	9.27	8.73	9	4321.02	4300.32	4310.67
21	Yishu 13	101	101	101	2.83	2.83	2.83	213.82	211.5	212.66	38	37.58	37.79	9.18	8.72	8.95	8.35	7.75	8.05	36.03	35.49	35.76	2.01	1.6	1.8	9.82	9.44	9.63	33.39	32.65	33.02	8.96	8.26	8.61	4974.93	4943.46	4959.2
22	Yishu 15	103.67	103.67	103.67	3.17	3.17	3.17	204.51	201.76	203.14	39.47	39.05	39.26	8.45	7.95	8.2	7.83	7.25	7.54	35.25	34.81	35.03	2.29	1.83	2.06	9.12	8.78	8.95	31.94	31.47	31.7	9.14	8.74	8.94	4729.75	4708.9	4719.33
23	Yixuanhuangmi	97.33	97.33	97.33	2.83	2.83	2.83	206.21	203.48	204.84	28.43	28.13	28.28	10.07	9.52	9.79	8.58	8.05	8.32	30.85	30.35	30.6	2.4	1.95	2.18	10.28	9.7	9.99	30.97	30.51	30.74	8.92	8.22	8.57	4568.86	4545.24	4557.05
24	Neimi 5	95.33	95.33	95.33	3.33	3.33	3.33	215.5	212.92	214.21	46.03	45.53	45.78	8.16	7.6	7.88	8.15	7.7	7.92	37.91	37.37	37.64	2.64	2.14	2.39	8.79	8.27	8.53	30.81	30.2	30.51	8.72	8.32	8.52	4473.12	4444.35	4458.74
25	Chimi 3	102.67	102.67	102.67	3.25	3.25	3.25	164.94	161.82	163.38	35.56	34.99	35.27	7.32	6.78	7.05	7.02	6.4	6.71	32.56	32.09	32.32	1.78	1.45	1.62	7.49	6.86	7.17	29.35	28.99	29.17	9.11	8.75	8.93	4351.45	4326.03	4338.74
26	Chishu 9	98.33	98.33	98.33	3.42	3.42	3.42	164.33	161.24	162.78	32.04	31.63	31.84	7.26	6.79	7.03	7.3	6.85	7.08	33.68	33.23	33.45	1.87	1.3	1.58	7.67	7.18	7.43	32.18	31.83	32.01	9.11	8.61	8.86	4817.34	4802.26	4809.8
27	Chishu 3	90	90	90	3.08	3.08	3.08	171.4	168.9	170.15	33.22	32.73	32.98	7.8	7.35	7.57	7.27	6.87	7.07	33.91	33.47	33.69	1.85	1.33	1.59	8.4	7.96	8.18	37.14	36.68	36.91	9.31	9	9.16	5485.97	5470.43	5478.2
28	Chishu 5	96.33	96.33	96.33	3.33	3.33	3.33	194.57	192.17	193.37	38.6	37.87	38.23	8.46	7.93	8.19	8.37	7.78	8.07	40.88	40.49	40.69	2.28	1.62	1.95	8.87	8.4	8.64	34.86	34.33	34.59	9.15	8.62	8.88	5130.59	5104.86	5117.72
29	Yanshu 11	101.67	101.67	101.67	3.5	3.5	3.5	204.51	202.28	203.4	42.99	42.4	42.7	7.76	7.12	7.44	7.83	7.42	7.63	41.53	40.95	41.24	1.95	1.51	1.73	8.36	7.8	8.08	34.82	34.71	34.77	9.91	9.83	9.87	5118.63	5095.86	5107.25
30	Yanshu 13	103.33	103.33	103.33	3.5	3.5	3.5	202.07	199.13	200.6	37.92	37.4	37.66	8.48	7.96	8.22	6.91	6.34	6.63	39.88	39.33	39.6	1.65	1.1	1.37	8.91	8.32	8.61	32.9	31.97	32.43	9.86	9.36	9.61	4852.86	4827.29	4840.07
31	Jinshu 8	102.67	102.67	102.67	3.5	3.5	3.5	201.43	199.21	200.32	37	36.5	36.75	8.16	7.69	7.92	6.59	6.19	6.39	39.37	38.82	39.1	1.09	0.95	1.02	8.46	7.96	8.21	29.17	28.79	28.98	9.04	8.83	8.93	4326.5	4310.35	4318.43
32	Jinshu 9	101	101	101	4	4	4	121.05	118.42	119.73	26.92	26.36	26.64	5.16	4.55	4.85	4.33	3.84	4.09	29.3	28.89	29.09	1.37	0.99	1.18	5.54	5.14	5.34	23.25	22.63	22.94	7.37	6.66	7.02	3495.84	3486.44	3491.14
33	Jinshu 10	105	105	105	4.17	4.17	4.17	118.76	116.93	117.85	27.11	26.55	26.83	4.56	4.05	4.3	4.52	3.95	4.24	31.8	31.25	31.52	1.37	1.24	1.3	4.76	4.13	4.45	35.13	34.52	34.83	8.98	8.47	8.72	5129.15	5112.44	5120.8
34	Longmi 14	98	98	98	3.5	3.5	3.5	186.13	183.09	184.61	38.44	37.92	38.18	6.95	6.5	6.73	5.84	5.49	5.66	37.15	36.64	36.9	1.66	1.08	1.37	7.41	6.96	7.18	29.88	29.7	29.79	9.15	8.51	8.83	4403.66	4385.51	4394.59
35	Longmi 15	101	101	101	3.42	3.42	3.42	215.36	213	214.18	43.26	42.86	43.06	8.93	8.4	8.67	8.19	7.7	7.94	40.58	40.11	40.34	1.85	1.31	1.58	9.46	8.83	9.14	28.12	27.74	27.93	8.6	7.99	8.3	4149.25	4128.92	4139.09
36	Longmi 17	105	105	105	3.08	3.08	3.08	196.41	194.15	195.28	44.28	43.81	44.04	7.64	7.12	7.38	7.46	6.93	7.19	38.63	38.11	38.37	1.72	1.36	1.54	7.91	7.45	7.68	26.37	25.96	26.16	8.07	7.64	7.85	3892.57	3866.15	3879.36
37	Longmi 19	116	116	116	3.42	3.42	3.42	173.97	171.87	172.92	40.86	40.5	40.68	7.5	7.05	7.28	7.06	6.44	6.75	34.3	33.89	34.09	1.82	1.49	1.65	8.13	7.6	7.87	27.21	26.55	26.88	8.5	8.06	8.28	4118.58	4087.4	4102.99
38	N1278-1-1	92	92	92	3.58	3.58	3.58	185.76	183.38	184.57	32.73	32.11	32.42	7.22	6.78	7	6.43	6	6.21	32.06	31.42	31.74	1.79	1.31	1.55	8.07	7.63	7.85	27.1	26.78	26.94	8.43	7.7	8.07	4033.46	4008.45	4020.95
39	N1524-3	88	88	88	3.58	3.58	3.58	192.02	190.01	191.01	42.85	42.38	42.61	7.38	6.96	7.17	6.64	6.2	6.42	39.74	39.28	39.51	2.07	1.52	1.8	8.38	7.8	8.09	28.38	27.5	27.94	8.58	8.19	8.39	4187.74	4176.01	4181.88
40	N1191-2-1-3	94	94	94	2.75	2.75	2.75	211.73	209.52	210.63	40.62	40.25	40.44	8.27	7.96	8.12	7.64	7.29	7.46	37.25	36.56	36.91	1.8	1.47	1.63	8.85	8.28	8.57	26.13	25.31	25.72	8.15	7.62	7.89	3867.18	3847.39	3857.28
41	N1255-2-3	98.33	98.33	98.33	3.67	3.67	3.67	205.09	202.05	203.57	38.24	37.65	37.94	8.17	7.59	7.88	8.03	7.45	7.74	35.61	35.13	35.37	1.84	1.3	1.57	8.64	8.19	8.41	26.76	26.33	26.54	8.23	7.61	7.92	3867.38	3844.69	3856.03
42	Jishu 9	94	94	94	3.42	3.42	3.42	186.83	184.16	185.5	42.59	42.18	42.38	7.16	6.72	6.94	7.06	6.66	6.86	40.67	40.3	40.48	1.95	1.44	1.7	7.55	7.05	7.3	27.11	26.67	26.89	8.19	7.79	7.99	4024.62	4014.01	4019.31
43	Jishu 3	98.67	98.67	98.67	3.25	3.25	3.25	204.49	202	203.25	38.92	38.41	38.66	8.33	7.85	8.09	7.8	7.23	7.52	37.11	36.66	36.89	1.66	1.12	1.39	8.94	8.37	8.65	29.19	28.52	28.85	9.15	8.48	8.82	4390.33	4363.31	4376.82
44	Jishu 4	96.33	96.33	96.33	3.33	3.33	3.33	198.85	196.69	197.77	38.41	37.89	38.15	7.96	7.55	7.76	8.32	7.67	8	37.75	37.2	37.48	1.25	0.91	1.08	9.04	8.67	8.85	25.26	24.94	25.1	7.78	7.29	7.53	3754.55	3738.31	3746.43
45	Jishu 7	96	96	96	2.83	2.83	2.83	208.27	205.4	206.84	37.1	36.66	36.88	8.75	8.34	8.54	7.95	7.5	7.72	35.64	35.11	35.37	1.7	1.28	1.49	9.31	8.77	9.04	27.87	27.52	27.7	8.51	8.02	8.26	4012.51	4000.32	4006.42
46	Jishu 8	98	98	98	3.17	3.17	3.17	198.53	196.17	197.35	38.55	38.09	38.32	7.94	7.3	7.62	7.32	6.97	7.14	34.72	34.21	34.46	1.89	1.47	1.68	8.68	8.16	8.42	28.76	28.1	28.43	8.71	8.42	8.56	4161.41	4135.33	4148.37
	Year Mean	98.61	98.61	98.61	3.38	3.38	3.38	190.07	187.59	188.83	38.12	37.62	37.87	7.89	7.4	7.64	7.38	6.88	7.13	36.7	36.22	36.46	2	1.56	1.78	8.43	7.92	8.17	28.34	27.85	28.09	8.43	7.94	8.18	4155.08	4132.8	4143.94
	GB51:AE54×E Significance	*	**	ns	*	ns	**	ns	ns	**	ns	ns	*	ns	ns	ns	*	ns	ns	ns	*	ns	ns	**	ns	**	ns	ns	ns	ns	ns	ns	ns	ns	ns	ns	ns
	H² (Heritability)	0.999	0.999	0.999	0.817	0.817	0.817	0.941	0.941	0.941	0.875	0.875	0.875	0.91	0.91	0.91	0.91	0.91	0.91	0.822	0.822	0.822	0.861	0.861	0.861	0.926	0.926	0.926	0.996	0.996	0.996	0.979	0.979	0.979	0.998	0.998	0.998
Trait abbreviations: GP = Growth Period (d); NPT = No. of Productive Tillers; MSH = Main Stem Height (cm); MPL = Main Panicle Length (cm); NMSN = No. of Main Stem Nodes; MSD = Main Stem Diameter (mm); LL = Leaf Length (cm); LW = Leaf Width (cm); NL = No. of Leaves; GWP = Grain Weight per Panicle (g); GW = 1000-Grain Weight (g); Y = Yield (kg·hm⁻²). G×E Significance: significance of Genotype × Yea…
